# Supplementary material for: Assessment of the Clinical and Functional Health Status of Patients with Amyotrophic Lateral Sclerosis during the COVID-19 Pandemic in Brazil Using Telemedicine
Source: Healthcare (Basel). 2024 Mar 11;12(6):627. doi: 10.3390/healthcare12060627 (PMC10970365; doi:10.3390/healthcare12060627)
Supplement: Supplementary file 1 [file healthcare-12-00627-s001.zip]

Archive with 1 entries (1 files):
- healthcare-2802951-supplementary.pdf
